# Supplementary material for: Cohort Profile: The Cohorts Consortium of Latin America and the Caribbean (CC-LAC)
Source: Int J Epidemiol. 2020 Sep 5;49(5):1437–1437g. doi: 10.1093/ije/dyaa073 (PMC7746413; doi:10.1093/ije/dyaa073)
Supplement: dyaa073_supplementary_data [file dyaa073_supplementary_data.zip]

Archive with 2 entries (2 files):
- CC-LAC Author list_AuthorsChecked.docx
- Supplementary Material IJE-2019-10-1345.R1_AuthorsChecked.docx
